# Supplementary material for: Experiences of the coronavirus disease-19 (COVID-19) pandemic from the perspectives of young people: Rapid qualitative study
Source: Public Health Pract (Oxf). 2021 Jul 8;2:100162. doi: 10.1016/j.puhip.2021.100162 (PMC8264271; doi:10.1016/j.puhip.2021.100162)
Supplement: Multimedia component 1 [file mmc1.xml]

<?xml version="1.0" encoding="utf-8" standalone="no"?>
<data>
  <datasets>
    <author>harriet.fisher@bristol.ac.uk</author>
    <type>0</type>
    <dataset>
      <value>4</value>
      <reason>Data will be made available on request</reason>
      <comments />
    </dataset>
  </datasets>
</data>
